# Supplementary material for: Redetermination of despujolsite, Ca3Mn4+(SO4)2(OH)6·3H2O
Source: Acta Crystallogr Sect E Struct Rep Online. 2011 Aug 6;67(Pt 9):i47–8. doi: 10.1107/S1600536811030911 (PMC3200628; doi:10.1107/S1600536811030911)
Supplement: Supplementary file 1 [file e-67-00i47-sup1.cif]

##############################################################################
#                                                                            #
# This CIF contains the data in a paper accepted for publication in          #
# Acta Crystallographica Section E. It conforms to the requirements of       #
# Notes for Authors for Acta Crystallographica Section E, and has been       #
# peer reviewed under the auspices of the IUCr Commission on Journals.       #
#                                                                            #
# Full details of the Crystallographic Information File format               #
# are given in the paper "The Crystallographic Information File (CIF):       #
# a New Standard Archive File for Crystallography" by S. R. Hall, F. H.      #
# Allen and I. D. Brown [Acta Cryst. (1991), A47, 655-685].                  #
#                                                                            #
# The current version of the core CIF dictionary is obtainable from          #
# ftp://ftp.iucr.org/pub/cif_core.dic.                                       #
#                                                                            #
# Software is freely available for graphical display of the structure(s)     #
# in this CIF. For information consult the CIF software page                 #
# http://www.iucr.org/resources/cif/software.                                #
#                                                                            #
# This file may be used for bona fide research purposes within the           #
# scientific community so long as proper attribution is given to the journal # 
# article from which it was obtained.                                        #
#                                                                            #
##############################################################################
data_I
_audit_creation_method     SHELXL-97
_chemical_name_systematic
;
tricalcium manganese bis(sulfate) hexahydroxide trihydrate
;
_chemical_name_common     ?
_chemical_formula_moiety     'Ca3 H6 Mn O14 S2, 3(H2 O)'
_chemical_formula_sum     'Ca3 H12 Mn O17 S2'
_chemical_formula_iupac     'Ca3 Mn (S O4)2 (O H)6, 3H2 O'
_chemical_formula_weight     523.40
_chemical_melting_point     ?
_symmetry_cell_setting     hexagonal
_symmetry_space_group_name_H-M     'P -6 2 c'
_symmetry_space_group_name_hall     'P -6c -2c'
loop_
    _symmetry_equiv_pos_as_xyz
    'x, y, z'
    '-y, x-y, z'
    '-x+y, -x, z'
    'x, y, -z+1/2'
    '-y, x-y, -z+1/2'
    '-x+y, -x, -z+1/2'
    'y, x, -z'
    'x-y, -y, -z'
    '-x, -x+y, -z'
    'y, x, z+1/2'
    'x-y, -y, z+1/2'
    '-x, -x+y, z+1/2'
_cell_length_a     8.5405(5)
_cell_length_b     8.5405(5)
_cell_length_c     10.8094(9)
_cell_angle_alpha     90.00
_cell_angle_beta     90.00
_cell_angle_gamma     120.00
_cell_volume     682.81(8)
_cell_formula_units_Z     2
_cell_measurement_reflns_used     1145
_cell_measurement_theta_min     2.75
_cell_measurement_theta_max     31.95
_cell_measurement_temperature     293(2)
_exptl_crystal_description     euhedral
_exptl_crystal_colour     yellow
_exptl_crystal_size_max     0.07
_exptl_crystal_size_mid     0.06
_exptl_crystal_size_min     0.04
_exptl_crystal_density_diffrn     2.546
_exptl_crystal_density_meas     ?
_exptl_crystal_density_method     'not measured'
_exptl_crystal_F_000     530
_exptl_absorpt_coefficient_mu     2.494
_exptl_absorpt_correction_type     multi-scan
_exptl_absorpt_process_details     '(SADABS; Sheldrick, 2008a)'
_exptl_absorpt_correction_T_min     0.8448
_exptl_absorpt_correction_T_max     0.9068
_exptl_special_details     ?
_diffrn_ambient_temperature     293(2)
_diffrn_radiation_type     MoK\a
_diffrn_radiation_wavelength     0.71073
_diffrn_radiation_source     'fine-focus sealed tube'
_diffrn_radiation_monochromator     graphite
_diffrn_measurement_device_type     'Bruker APEXII CCD area-detector'
_diffrn_measurement_method     '\f and \w'
_diffrn_detector_area_resol_mean     ?
_diffrn_reflns_number     6018
_diffrn_reflns_av_R_equivalents     0.0506
_diffrn_reflns_av_sigmaI/netI     0.0287
_diffrn_reflns_theta_min     2.75
_diffrn_reflns_theta_max     32.63
_diffrn_reflns_theta_full     32.63
_diffrn_measured_fraction_theta_max     0.988
_diffrn_measured_fraction_theta_full     0.988
_diffrn_reflns_limit_h_min     -12
_diffrn_reflns_limit_h_max     11
_diffrn_reflns_limit_k_min     -12
_diffrn_reflns_limit_k_max     12
_diffrn_reflns_limit_l_min     -16
_diffrn_reflns_limit_l_max     15
_diffrn_standards_number     0
_diffrn_standards_interval_count     .
_diffrn_standards_interval_time     .
_diffrn_standards_decay_%     ?
_refine_special_details
;
Refinement of <i>F</i>^2^ against ALL reflections. The weighted <i>R</i>-factor
<i>wR</i> and goodness of fit <i>S</i> are based on <i>F</i>^2^, conventional
<i>R</i>-factors <i>R</i> are based on <i>F</i>, with <i>F</i> set to zero for
negative <i>F</i>^2^. The threshold expression of <i>F</i>^2^ >
\s(<i>F</i>^2^) is used only for calculating <i>R</i>-factors(gt) <i>etc</i>.
and is not relevant to the choice of reflections for refinement.
<i>R</i>-factors based on <i>F</i>^2^ are statistically about twice as large
as those based on <i>F</i>, and <i>R</i>- factors based on ALL data will be
even larger.
;
_reflns_number_total     871
_reflns_number_gt     758
_reflns_threshold_expression     I>2sigma(I)
_refine_ls_structure_factor_coef     Fsqd
_refine_ls_matrix_type     full
_refine_ls_R_factor_all     0.0312
_refine_ls_R_factor_gt     0.0235
_refine_ls_wR_factor_gt     0.0459
_refine_ls_wR_factor_ref     0.0480
_refine_ls_goodness_of_fit_ref     1.060
_refine_ls_restrained_S_all     1.060
_refine_ls_number_reflns     871
_refine_ls_number_parameters     49
_refine_ls_number_restraints     0
_refine_ls_number_constraints     0
_refine_ls_hydrogen_treatment     refall
_refine_ls_weighting_scheme     calc
_refine_ls_weighting_details
         'calc w=1/[\s^2^(Fo^2^)+(0.0113P)^2^+0.2266P] where P=(Fo^2^+2Fc^2^)/3'
_atom_sites_solution_hydrogens     difmap
_atom_sites_solution_primary     direct
_atom_sites_solution_secondary     difmap
_refine_ls_shift/su_max     0.000
_refine_ls_shift/su_mean     0.000
_refine_diff_density_max     0.452
_refine_diff_density_min     -0.301
_refine_ls_extinction_method     'SHELXL97 (Sheldrick, 2008)'
_refine_ls_extinction_coef     0.0142(11)
_refine_ls_extinction_expression
                                  'Fc^*^=kFc[1+0.001xFc^2^\l^3^/sin(2\q)]^-1/4^'
_refine_ls_abs_structure_details     'Flack (1983), 305 Friedel pairs'
_refine_ls_abs_structure_Flack     0.0(9)
loop_
    _atom_type_symbol
    _atom_type_description
    _atom_type_scat_dispersion_real
    _atom_type_scat_dispersion_imag
    _atom_type_scat_source
    'O' 'O' 0.0106 0.0060
                         'International Tables Vol C Tables 4.2.6.8 and 6.1.1.4'
    'H' 'H' 0.0000 0.0000
                         'International Tables Vol C Tables 4.2.6.8 and 6.1.1.4'
    'S' 'S' 0.1246 0.1234
                         'International Tables Vol C Tables 4.2.6.8 and 6.1.1.4'
    'Ca' 'Ca' 0.2262 0.3064
                         'International Tables Vol C Tables 4.2.6.8 and 6.1.1.4'
    'Mn' 'Mn' 0.3368 0.7283
                         'International Tables Vol C Tables 4.2.6.8 and 6.1.1.4'
_computing_data_collection     'APEX2 (Bruker, 2003)'
_computing_cell_refinement     'SAINT (Bruker, 2005)'
_computing_data_reduction     'SAINT (Bruker, 2005)'
_computing_structure_solution     'SHELXS97 (Sheldrick, 2008b)'
_computing_structure_refinement     'SHELXL97 (Sheldrick, 2008b)'
_computing_molecular_graphics     'XtalDraw (Downs & Hall-Wallace, 2003)'
_computing_publication_material     'SHELXTL (Sheldrick, 2008b)'
loop_
    _atom_site_type_symbol
    _atom_site_label
    _atom_site_fract_x
    _atom_site_fract_y
    _atom_site_fract_z
    _atom_site_U_iso_or_equiv
    _atom_site_adp_type
    _atom_site_calc_flag
    _atom_site_refinement_flags
    _atom_site_occupancy
    _atom_site_disorder_assembly
    _atom_site_disorder_group
    Mn Mn 0.0000 0.0000 0.0000 0.00846(12) Uani d S 1 . .
    Ca Ca 0.1521(3) 0.30348(5) 0.2500 0.01085(10) Uani d S 1 . .
    S S 0.3333 0.6667 0.02544(5) 0.00936(12) Uani d S 1 . .
    O O1 0.3333 0.6667 -0.11153(15) 0.0167(4) Uani d S 1 . .
    O O2 0.2419(10) 0.47842(15) 0.06891(10) 0.0188(3) Uani d . 1 . .
    O OH3 0.8945(8) 0.0966(8) 0.11070(10) 0.0109(3) Uani d . 1 . .
    O OW4 0.5006(12) 0.4853(12) 0.2500 0.0171(5) Uani d S 1 . .
    H H1 0.836(6) 0.125(6) 0.076(2) 0.026(8) Uiso d . 1 . .
    H H2 0.521(9) 0.445(9) 0.193(2) 0.046(10) Uiso d . 1 . .
loop_
    _atom_site_aniso_label
    _atom_site_aniso_U_11
    _atom_site_aniso_U_22
    _atom_site_aniso_U_33
    _atom_site_aniso_U_12
    _atom_site_aniso_U_13
    _atom_site_aniso_U_23
    Mn 0.00919(15) 0.00919(15) 0.0070(2) 0.00460(8) 0.000 0.000
    Ca 0.0137(10) 0.00918(19) 0.00980(16) 0.0058(10) 0.000 0.000
    S 0.01001(16) 0.01001(16) 0.0081(2) 0.00501(8) 0.000 0.000
    O1 0.0213(6) 0.0213(6) 0.0075(7) 0.0107(3) 0.000 0.000
    O2 0.027(3) 0.0106(5) 0.0170(5) 0.008(2) 0.004(3) 0.0033(4)
    OH3 0.0084(15) 0.0148(19) 0.0107(4) 0.0067(6) -0.0006(16) -0.0004(16)
    OW4 0.019(2) 0.023(2) 0.0136(6) 0.0138(12) 0.000 0.000
_geom_special_details
;
All e.s.d.'s (except the e.s.d. in the dihedral angle between two l.s. planes)
are estimated using the full covariance matrix. The cell e.s.d.'s are taken
into account individually in the estimation of e.s.d.'s in distances, angles
and torsion angles; correlations between e.s.d.'s in cell parameters are only
used when they are defined by crystal symmetry. An approximate (isotropic)
treatment of cell e.s.d.'s is used for estimating e.s.d.'s involving l.s.
planes.
;
loop_
    _geom_bond_atom_site_label_1
    _geom_bond_atom_site_label_2
    _geom_bond_site_symmetry_2
    _geom_bond_distance
    _geom_bond_publ_flag
    Mn OH3 3_665 1.9149(11) y
    Mn OH3 8_455 1.9149(11) ?
    Mn OH3 1_455 1.9149(11) ?
    Mn OH3 2_545 1.9149(11) ?
    Mn OH3 7_545 1.9149(11) ?
    Mn OH3 9_665 1.9149(11) ?
    Ca O2 4 2.3465(11) y
    Ca O2 . 2.3465(11) ?
    Ca OH3 3_665 2.456(5) y
    Ca OH3 6_665 2.456(5) ?
    Ca OH3 1_455 2.518(5) ?
    Ca OH3 4_455 2.518(5) y
    Ca OW4 . 2.578(9) y
    Ca OW4 3_565 2.690(9) y
    S O2 3_565 1.4697(11) ?
    S O2 2_665 1.4697(11) ?
    S O2 . 1.4697(11) y
    S O1 . 1.4806(18) y
loop_
    _geom_angle_atom_site_label_1
    _geom_angle_atom_site_label_2
    _geom_angle_atom_site_label_3
    _geom_angle_site_symmetry_1
    _geom_angle_site_symmetry_3
    _geom_angle
    _geom_angle_publ_flag
    OH3 Mn OH3 3_665 8_455 177.7(4) ?
    OH3 Mn OH3 3_665 1_455 85.08(5) ?
    OH3 Mn OH3 8_455 1_455 93.4(3) ?
    OH3 Mn OH3 3_665 2_545 85.08(5) ?
    OH3 Mn OH3 8_455 2_545 96.5(3) ?
    OH3 Mn OH3 1_455 2_545 85.08(5) ?
    OH3 Mn OH3 3_665 7_545 96.5(3) ?
    OH3 Mn OH3 8_455 7_545 85.08(5) ?
    OH3 Mn OH3 1_455 7_545 177.7(4) ?
    OH3 Mn OH3 2_545 7_545 93.4(3) ?
    OH3 Mn OH3 3_665 9_665 93.4(3) ?
    OH3 Mn OH3 8_455 9_665 85.08(5) ?
    OH3 Mn OH3 1_455 9_665 96.5(3) ?
    OH3 Mn OH3 2_545 9_665 177.7(4) ?
    OH3 Mn OH3 7_545 9_665 85.08(5) ?
    O2 S O2 3_565 2_665 110.28(5) ?
    O2 S O2 3_565 . 110.28(5) ?
    O2 S O2 2_665 . 110.28(5) ?
    O2 S O1 3_565 . 108.65(5) ?
    O2 S O1 2_665 . 108.65(5) ?
    O2 S O1 . . 108.65(5) ?
loop_
    _geom_hbond_atom_site_label_D
    _geom_hbond_atom_site_label_H
    _geom_hbond_atom_site_label_A
    _geom_hbond_site_symmetry_A
    _geom_hbond_distance_DH
    _geom_hbond_distance_HA
    _geom_hbond_distance_DA
    _geom_hbond_angle_DHA
    OH3 H1 O2 9_655 0.75(2) 2.11(2) 2.8193(16) 158(3)
    OW4 H2 O1 7 0.77(2) 2.10(2) 2.7892(18) 150(3)
data_global
_journal_date_recd_electronic     2011-07-22
_journal_date_accepted     2011-08-01
_journal_name_full     'Acta Crystallographica, Section E'
_journal_year     2011
_journal_volume     67
_journal_issue      9
_journal_page_first     i47
_journal_page_last     i48
_journal_paper_category     QI
_journal_coeditor_code     WM2518
_publ_contact_author_name     'Madison C. Barkley'
_publ_contact_author_address
;
Arizona Historical Society
1502 W Washington Street
Phoenix
Arizona 85007
USA
;
_publ_contact_author_email     mbarkley@azhs.gov
_publ_contact_author_fax     ?
_publ_contact_author_phone     ?
_publ_section_title
;
Redetermination of despujolsite, Ca~3~Mn^4+^(SO~4~)~2~(OH)~6~.3H~2~O
;
loop_
    _publ_author_name
    _publ_author_footnote
    _publ_author_address
    'Barkley, Madison C.'
;
Arizona Historical Society,
1502 W Washington Street,
Phoenix,
Arizona 85007,
USA.
;
;
Department of Geosciences
University of Arizona
1040 E. 4th Street
Tucson
Arizona 85721-0077
USA
;
    'Yang, Hexiong' .
;
Department of Geosciences
University of Arizona
1040 E. 4th Street
Tucson
Arizona 85721-0077
USA
;
    'Evans, Stanley H.' .
;
Department of Geosciences
University of Arizona
1040 E. 4th Street
Tucson
Arizona 85721-0077
USA
;
    'Downs, Robert T.' .
;
Department of Geosciences
University of Arizona
1040 E. 4th Street
Tucson
Arizona 85721-0077
USA
;
    'Origlieri, Marcus J.' .
;
Department of Geosciences
University of Arizona
1040 E. 4th Street
Tucson
Arizona 85721-0077
USA
;
