# Supplementary material for: Redetermination of despujolsite, Ca3Mn4+(SO4)2(OH)6·3H2O
Source: Acta Crystallogr Sect E Struct Rep Online. 2011 Aug 6;67(Pt 9):i47–8. doi: 10.1107/S1600536811030911 (PMC3200628; doi:10.1107/S1600536811030911)
Supplement: Supplementary file 2 [file e-67-00i47-Isup2.hkl]

# 
# h,k,l, Fc-squared, Fo-squared, sigma(Fo-squared) and status flag 
# 
data_I
_shelx_title ' desp in P-62c' 
_shelx_refln_list_code          4 
_shelx_F_calc_maximum      167.55 
_exptl_crystal_F_000       530.00 
_reflns_d_resolution_high  0.6591 
 
loop_ 
 _symmetry_equiv_pos_as_xyz 
 'x, y, z' 
 '-y, x-y, z' 
 '-x+y, -x, z' 
 'x, y, -z+1/2' 
 '-y, x-y, -z+1/2' 
 '-x+y, -x, -z+1/2' 
 'y, x, -z' 
 'x-y, -y, -z' 
 '-x, -x+y, -z' 
 'y, x, z+1/2' 
 'x-y, -y, z+1/2' 
 '-x, -x+y, z+1/2' 
 
_cell_length_a     8.5405 
_cell_length_b     8.5405 
_cell_length_c    10.8094 
_cell_angle_alpha  90.000 
_cell_angle_beta   90.000 
_cell_angle_gamma 120.000 
 
_shelx_F_squared_multiplier     1.000 
 
loop_ 
 _refln_index_h 
 _refln_index_k 
 _refln_index_l 
 _refln_F_squared_calc 
 _refln_F_squared_meas 
 _refln_F_squared_sigma 
 _refln_observed_status 
   0   1   0     2504.24     2507.87     22.86 o 
   1   1   0    10601.76    10935.16    278.51 o 
  -1   2   0    10595.49    10472.65    495.62 o 
   1   2   0       39.90       43.21      5.19 o 
   2   2   0    28073.73    27952.44    464.57 o 
  -1   3   0       39.45       41.31      5.22 o 
   0   3   0        6.82       20.75      5.18 o 
   1   3   0      502.91      560.54     12.57 o 
   2   3   0     3582.25     3583.85     37.89 o 
   3   3   0    13378.19    12996.48    172.82 o 
  -2   4   0    28058.54    25734.40   1832.55 o 
  -1   4   0      498.89      567.09     19.38 o 
   0   4   0      416.88      457.13     12.49 o 
   1   4   0     1811.37     1787.38     31.92 o 
   2   4   0       99.92       74.50      8.38 o 
   3   4   0       10.75       18.04      7.67 o 
   4   4   0    13600.42    13296.70    210.63 o 
  -2   5   0     3582.06     3459.58     54.16 o 
  -1   5   0     1812.93     1802.47     29.49 o 
   0   5   0     1233.88     1260.48     29.16 o 
   1   5   0      144.57      130.58      9.72 o 
   2   5   0     2698.18     2659.39     35.76 o 
   3   5   0       26.14       28.48      8.80 o 
   4   5   0      814.05      793.88     27.53 o 
   5   5   0     1145.67     1052.64     43.24 o 
  -3   6   0    13374.14    12668.79    251.49 o 
  -2   6   0      100.21       62.15      8.75 o 
  -1   6   0      143.52      118.98      9.46 o 
   0   6   0     7506.85     7511.51     75.06 o 
   1   6   0      823.46      787.14     20.41 o 
   2   6   0      126.79      124.07     11.42 o 
   3   6   0      567.23      544.02     20.64 o 
   4   6   0       86.41       46.09     11.44 o 
   5   6   0       45.37       40.43     22.28 o 
   6   6   0     2235.57     2290.62    104.10 o 
  -3   7   0       10.99        6.89      7.94 o 
  -2   7   0     2700.28     2584.51     38.66 o 
  -1   7   0      828.09      775.63     20.00 o 
   0   7   0      267.58      309.49     14.86 o 
   1   7   0      912.33      942.73     29.67 o 
   2   7   0      456.18      457.17     37.45 o 
   3   7   0        5.06        2.84     14.63 o 
   4   7   0      111.61      108.73     16.21 o 
   5   7   0        2.11      -14.82     14.82 o 
  -4   8   0    13598.67    13167.57    340.12 o 
  -3   8   0       26.00       28.37      9.36 o 
  -2   8   0      126.78      133.82     12.71 o 
  -1   8   0      913.10      960.59     25.86 o 
   0   8   0      230.78      231.33     17.11 o 
   1   8   0       56.74       48.58     12.82 o 
   2   8   0     2554.20     2545.62     47.47 o 
   3   8   0       46.37       45.83     25.15 o 
   4   8   0       11.81        0.03     16.43 o 
  -4   9   0      812.81      773.87     39.06 o 
  -3   9   0      569.21      584.05     22.46 o 
  -2   9   0      456.76      458.46     34.51 o 
  -1   9   0       57.44       66.55     14.75 o 
   0   9   0     1168.35     1225.85     37.82 o 
   1   9   0      153.51      110.22     20.58 o 
   2   9   0     1055.81     1113.21     44.11 o 
   3   9   0     1010.37     1081.92     62.69 o 
  -5  10   0     1139.39     1024.33     46.23 o 
  -4  10   0       85.50       73.15     14.71 o 
  -3  10   0        4.89       10.79     12.92 o 
  -2  10   0     2557.30     2575.38     66.78 o 
  -1  10   0      153.23      190.88     26.90 o 
   0  10   0       81.67       95.80     25.38 o 
   1  10   0     2074.77     2272.96     74.51 o 
   2  10   0       52.49       27.48     24.04 o 
  -5  11   0       44.93       72.80     18.42 o 
  -4  11   0      111.23      116.37     17.65 o 
  -3  11   0       47.39       47.59     20.20 o 
  -2  11   0     1058.00     1111.80     52.65 o 
  -1  11   0     2075.88     2161.65     71.27 o 
   0  11   0       64.42      121.97     28.92 o 
  -5  12   0        1.67        2.80     25.42 o 
  -4  12   0       11.97      -23.79     23.79 o 
  -3  12   0     1010.26     1117.65     70.86 o 
  -2  12   0       51.51       44.79     24.96 o 
   0   1   1      798.02      788.43      6.50 o 
   0   2   1     4555.55     4826.15     27.14 o 
   1   2   1      213.50      181.51      5.00 o 
  -1   3   1      213.85      188.95      5.42 o 
   0   3   1     1234.93     1354.02     12.31 o 
   1   3   1      134.23      129.85      4.79 o 
   2   3   1       66.99       82.12      4.63 o 
  -1   4   1      134.05      124.37      5.27 o 
   0   4   1     5847.26     5911.84     43.95 o 
   1   4   1     1056.08     1101.44     13.76 o 
   2   4   1     1253.19     1273.23     15.68 o 
   3   4   1     1436.01     1407.10     17.84 o 
  -2   5   1       66.90       68.69      5.12 o 
  -1   5   1     1054.82     1077.21     14.15 o 
   0   5   1     1165.10     1125.63     15.69 o 
   1   5   1      354.26      355.41      9.73 o 
   2   5   1     1041.23     1054.19     15.81 o 
   3   5   1       12.14        9.72      5.79 o 
   4   5   1       65.88       80.42      7.58 o 
  -2   6   1     1254.35     1277.67     16.34 o 
  -1   6   1      354.26      356.98     10.24 o 
   0   6   1      341.10      327.21      9.88 o 
   1   6   1      255.24      259.98     12.84 o 
   2   6   1      498.12      488.07     13.82 o 
   3   6   1      806.46      835.34     18.13 o 
   4   6   1       76.81       69.20      8.60 o 
   5   6   1      264.53      281.10     17.39 o 
  -3   7   1     1437.20     1401.28     25.53 o 
  -2   7   1     1042.60     1032.40     16.01 o 
  -1   7   1      255.16      253.57      9.92 o 
   0   7   1        0.02        3.92      5.66 o 
   1   7   1        0.46       -1.53      7.58 o 
   2   7   1     1174.22     1164.25     20.48 o 
   3   7   1      112.91       93.97     10.32 o 
   4   7   1      115.28       93.74     11.32 o 
   5   7   1       95.04       83.85     12.78 o 
  -3   8   1       12.09        6.16      6.15 o 
  -2   8   1      497.62      506.12     14.34 o 
  -1   8   1        0.57       16.92      7.04 o 
   0   8   1      517.09      533.46     19.96 o 
   1   8   1       83.92       95.46     10.00 o 
   2   8   1      126.91      135.68     12.74 o 
   3   8   1       44.20       33.54     15.19 o 
   4   8   1        3.22        6.20     10.68 o 
  -4   9   1       65.85       60.44      7.84 o 
  -3   9   1      805.45      815.01     22.07 o 
  -2   9   1     1174.93     1157.52     22.24 o 
  -1   9   1       84.07      107.13     20.89 o 
   0   9   1      586.82      620.54     22.76 o 
   1   9   1       60.29       65.53     12.51 o 
   2   9   1        3.14        5.98     11.48 o 
   3   9   1        3.09        2.91     13.96 o 
  -4  10   1       76.96       88.76      9.85 o 
  -3  10   1      113.12      118.69     13.37 o 
  -2  10   1      127.03      123.37     14.41 o 
  -1  10   1       59.93       62.87     14.61 o 
   0  10   1        0.77        4.62     14.31 o 
   1  10   1       66.21       66.94     16.40 o 
   2  10   1       48.96       43.42     16.59 o 
  -5  11   1      264.80      289.21     19.78 o 
  -4  11   1      115.01      132.21     15.96 o 
  -3  11   1       44.17       33.33     12.24 o 
  -2  11   1        3.12       11.69     14.53 o 
  -1  11   1       66.39       58.56     17.02 o 
   0  11   1      788.46      872.08     39.01 o 
  -5  12   1       95.29      127.88     23.54 o 
  -4  12   1        3.19      -17.96     17.96 o 
  -3  12   1        3.28       -7.18     16.14 o 
  -2  12   1       48.79       76.03     20.88 o 
   0   0   2      705.00      757.07     14.29 o 
   0   1   2        0.67       -0.95      2.32 o 
   1   1   2    21197.35    21119.00    672.75 o 
  -1   2   2    21199.37    21512.04    246.11 o 
   0   2   2        5.04        5.97      3.12 o 
   1   2   2     2057.20     2149.86     15.80 o 
   2   2   2      943.43      953.51     17.90 o 
  -1   3   2     2054.89     2148.23     13.97 o 
   0   3   2     8903.36     8787.73     47.83 o 
   1   3   2       92.77      106.57      4.53 o 
   2   3   2       93.71       99.92      6.02 o 
   3   3   2     7862.16     7743.60     90.16 o 
  -2   4   2      943.08      971.18     11.78 o 
  -1   4   2       94.30      105.90      4.73 o 
   0   4   2     1939.10     1989.88     18.41 o 
   1   4   2     6285.15     6249.84     38.74 o 
   2   4   2      187.28      177.84      6.63 o 
   3   4   2      590.68      609.80     12.88 o 
   4   4   2      454.41      482.68     16.51 o 
  -2   5   2       93.57      106.77      5.93 o 
  -1   5   2     6281.74     6245.50     43.02 o 
   0   5   2      958.49      896.84     17.00 o 
   1   5   2      302.93      305.02     11.78 o 
   2   5   2     6125.87     5972.35     43.27 o 
   3   5   2       29.88       24.49      6.74 o 
   4   5   2      380.53      380.84     13.36 o 
   5   5   2      610.60      596.31     23.25 o 
  -3   6   2     7863.87     7654.13    123.78 o 
  -2   6   2      188.64      170.32      8.68 o 
  -1   6   2      304.62      308.12     10.30 o 
   0   6   2       14.56       12.93      5.44 o 
   1   6   2        0.84        6.61      5.89 o 
   2   6   2       88.22      109.47     10.34 o 
   3   6   2     2067.01     2083.93     26.57 o 
   4   6   2        4.92       -2.65      9.32 o 
   5   6   2      533.51      558.77     25.63 o 
   6   6   2      337.82      353.84     29.82 o 
  -3   7   2      588.61      582.32     13.27 o 
  -2   7   2     6125.65     6046.70     45.09 o 
  -1   7   2        0.70       -0.07      5.48 o 
   0   7   2     1140.78     1109.65     23.07 o 
   1   7   2     1361.50     1363.78     34.71 o 
   2   7   2      572.02      563.29     17.87 o 
   3   7   2      417.91      428.19     18.53 o 
   4   7   2     1481.83     1565.67     37.06 o 
   5   7   2       66.33       59.64     13.61 o 
  -4   8   2      454.61      471.53     18.96 o 
  -3   8   2       31.07       22.95      6.49 o 
  -2   8   2       88.02      100.47      8.36 o 
  -1   8   2     1363.77     1342.56     24.20 o 
   0   8   2      163.41      176.29     15.70 o 
   1   8   2      387.84      394.93     17.05 o 
   2   8   2      196.44      222.65     16.13 o 
   3   8   2      179.08      163.61     15.96 o 
   4   8   2       70.45       46.44     11.71 o 
  -4   9   2      380.56      366.53     13.85 o 
  -3   9   2     2066.17     2097.80     28.61 o 
  -2   9   2      572.03      579.59     20.18 o 
  -1   9   2      386.70      416.02     17.23 o 
   0   9   2     2843.17     2954.79     43.70 o 
   1   9   2        0.79       14.54     10.98 o 
   2   9   2      361.76      354.36     20.62 o 
   3   9   2      265.41      295.71     18.74 o 
  -5  10   2      611.03      643.07     28.72 o 
  -4  10   2        5.30        2.99      9.51 o 
  -3  10   2      418.87      436.43     18.52 o 
  -2  10   2      196.95      208.25     15.29 o 
  -1  10   2        0.94        4.14     13.29 o 
   0  10   2       79.23       75.62     13.77 o 
   1  10   2      980.14     1047.57     32.22 o 
  -5  11   2      532.77      531.91     26.15 o 
  -4  11   2     1480.70     1564.19     47.98 o 
  -3  11   2      178.96      176.41     18.63 o 
  -2  11   2      361.69      339.54     23.43 o 
  -1  11   2      979.77      994.55     39.07 o 
   0  11   2      275.91      308.26     26.12 o 
  -6  12   2      337.20      347.33     45.98 o 
  -5  12   2       66.78       76.22     18.62 o 
  -4  12   2       70.97       64.03     28.07 o 
  -3  12   2      266.19      288.03     35.06 o 
   0   1   3      443.01      456.71      6.88 o 
   0   2   3     8581.11     8518.29     71.59 o 
   1   2   3     3857.52     4059.28     29.15 o 
  -1   3   3     3858.05     3956.08     25.23 o 
   0   3   3    10754.36    11075.59     76.10 o 
   1   3   3      101.70      126.85      6.95 o 
   2   3   3       27.67       20.88      4.63 o 
  -1   4   3      101.83      120.41      4.64 o 
   0   4   3      716.97      697.48     13.67 o 
   1   4   3       81.85       88.70      5.11 o 
   2   4   3     2554.28     2495.92     25.36 o 
   3   4   3       41.52       46.28      5.29 o 
  -2   5   3       27.69       20.40      3.50 o 
  -1   5   3       82.45       91.23      5.06 o 
   0   5   3     2631.08     2717.74     26.14 o 
   1   5   3        7.50        4.86      4.35 o 
   2   5   3      270.63      268.92      9.87 o 
   3   5   3      454.66      454.94     12.87 o 
   4   5   3       53.56       46.39      7.44 o 
  -2   6   3     2552.55     2542.47     26.45 o 
  -1   6   3        7.30        2.35      5.24 o 
   0   6   3     1084.37     1072.96     16.69 o 
   1   6   3        2.62        2.67      6.56 o 
   2   6   3      415.89      416.80     16.29 o 
   3   6   3        4.56       -7.51      7.51 o 
   4   6   3      341.30      340.12     14.51 o 
   5   6   3      479.75      496.37     21.32 o 
  -3   7   3       41.36       44.22      6.81 o 
  -2   7   3      267.92      278.12     10.22 o 
  -1   7   3        2.80       -6.23      6.90 o 
   0   7   3       75.06       77.49      9.63 o 
   1   7   3      616.38      603.88     22.30 o 
   2   7   3      608.94      631.99     22.30 o 
   3   7   3       32.06       20.36      9.21 o 
   4   7   3     1238.93     1209.36     28.46 o 
   5   7   3      157.24      160.06     15.30 o 
  -3   8   3      454.69      455.67     16.13 o 
  -2   8   3      416.71      438.60     15.96 o 
  -1   8   3      616.72      580.02     18.37 o 
   0   8   3      217.68      211.37     14.31 o 
   1   8   3      105.06       94.13     11.41 o 
   2   8   3       70.94       67.12     11.75 o 
   3   8   3       77.76       67.41     12.49 o 
   4   8   3       74.93       67.68     13.34 o 
  -4   9   3       53.70       50.78     10.36 o 
  -3   9   3        4.91        7.58      8.52 o 
  -2   9   3      608.45      646.45     20.11 o 
  -1   9   3      105.28      100.98     11.49 o 
   0   9   3      496.74      533.70     20.98 o 
   1   9   3      291.38      316.98     19.15 o 
   2   9   3      134.03      111.96     16.92 o 
   3   9   3       54.05       55.37     12.98 o 
  -4  10   3      341.00      363.63     22.11 o 
  -3  10   3       31.87       43.26     11.70 o 
  -2  10   3       70.78       59.32     13.00 o 
  -1  10   3      291.79      310.24     18.59 o 
   0  10   3      253.01      280.68     23.26 o 
   1  10   3       86.02      115.79     15.43 o 
  -5  11   3      480.36      435.51     24.96 o 
  -4  11   3     1238.53     1247.88     36.03 o 
  -3  11   3       78.16       49.02     15.03 o 
  -2  11   3      133.95      172.75     23.00 o 
  -1  11   3       85.19       73.15     16.87 o 
   0  11   3      151.15      187.53     27.04 o 
  -5  12   3      156.60      164.04     22.53 o 
  -4  12   3       74.99      127.87     21.96 o 
  -3  12   3       53.90       50.02     23.28 o 
   0   0   4     9762.22     9239.26    115.18 o 
   0   1   4       41.98       34.73      3.03 o 
   0   2   4      776.00      805.59     10.74 o 
   1   2   4      799.44      802.87     13.62 o 
   2   2   4    18304.26    18474.31    398.28 o 
  -1   3   4      802.02      815.17     10.55 o 
   0   3   4     1532.20     1493.98     14.32 o 
   1   3   4     2158.03     2122.85     23.95 o 
   2   3   4     1302.37     1298.72     22.55 o 
   3   3   4       11.77       10.42      9.20 o 
  -2   4   4    18311.49    18240.60    214.43 o 
  -1   4   4     2157.25     2162.95     18.31 o 
   0   4   4      558.40      524.01     13.66 o 
   1   4   4      591.79      580.89     13.72 o 
   2   4   4       12.80       14.50      5.14 o 
   3   4   4      505.55      502.82     12.11 o 
   4   4   4     2720.59     2767.96     39.66 o 
  -2   5   4     1305.76     1286.56     13.23 o 
  -1   5   4      593.82      580.82     11.14 o 
   0   5   4       64.29       46.27      6.63 o 
   1   5   4       91.25       86.18      7.77 o 
   2   5   4       36.06       35.45      7.08 o 
   3   5   4       76.77       59.41      8.98 o 
   4   5   4     1507.34     1487.24     28.92 o 
   5   5   4     1324.17     1296.39     36.14 o 
  -3   6   4       10.01        5.74      4.55 o 
  -2   6   4       12.54       20.16      6.15 o 
  -1   6   4       89.89       84.50      7.77 o 
   0   6   4     8089.87     8101.91     80.62 o 
   1   6   4     1156.27     1136.98     19.74 o 
   2   6   4      138.80      123.02     10.89 o 
   3   6   4      606.15      599.16     19.26 o 
   4   6   4      249.38      255.05     15.25 o 
   5   6   4       48.47       30.06     10.31 o 
   6   6   4      515.24      544.75     30.76 o 
  -3   7   4      506.00      508.34     12.25 o 
  -2   7   4       35.52       38.79      8.06 o 
  -1   7   4     1155.94     1178.02     21.96 o 
   0   7   4     2943.58     2927.34     36.41 o 
   1   7   4     1163.42     1175.48     30.74 o 
   2   7   4       14.33        6.20     10.36 o 
   3   7   4       31.67       37.88      9.91 o 
   4   7   4      211.30      207.44     14.91 o 
   5   7   4        2.12       -2.57     12.09 o 
  -4   8   4     2721.02     2701.37     97.54 o 
  -3   8   4       75.22       59.36      9.64 o 
  -2   8   4      138.24      150.87     12.30 o 
  -1   8   4     1160.11     1181.96     23.81 o 
   0   8   4       72.35       87.48     10.87 o 
   1   8   4       42.45       41.94     10.50 o 
   2   8   4     1648.46     1664.06     40.61 o 
   3   8   4      636.78      682.99     23.35 o 
   4   8   4       34.05       57.46     13.06 o 
  -4   9   4     1510.21     1457.92     37.96 o 
  -3   9   4      606.53      625.10     22.11 o 
  -2   9   4       13.90        6.47      9.82 o 
  -1   9   4       42.25       38.20     10.40 o 
   0   9   4        4.54       -3.15      9.49 o 
   1   9   4       13.71       12.78     10.62 o 
   2   9   4      853.76      872.39     30.22 o 
   3   9   4      904.20     1018.72     33.39 o 
  -5  10   4     1325.91     1243.77     49.67 o 
  -4  10   4      249.92      210.12     18.79 o 
  -3  10   4       30.95       12.07     13.54 o 
  -2  10   4     1646.05     1680.07     33.40 o 
  -1  10   4       12.69        8.54     11.67 o 
   0  10   4       77.56       67.41     14.17 o 
   1  10   4      164.01      152.88     16.97 o 
  -5  11   4       49.14       63.05     15.12 o 
  -4  11   4      212.02      214.23     20.72 o 
  -3  11   4      636.98      679.30     31.97 o 
  -2  11   4      852.74      865.72     42.61 o 
  -1  11   4      164.85      164.01     20.63 o 
  -6  12   4      516.90      550.67     41.76 o 
  -5  12   4        2.23        6.19     14.52 o 
  -4  12   4       33.72       27.34     18.58 o 
  -3  12   4      902.59      967.72     46.32 o 
   0   1   5     5674.61     5824.14     52.15 o 
   0   2   5     2032.36     2059.11     22.65 o 
   1   2   5     3347.61     3307.11     27.08 o 
  -1   3   5     3347.53     3359.43     28.70 o 
   0   3   5       16.43       15.24      4.47 o 
   1   3   5        8.98        4.28      4.90 o 
   2   3   5      846.54      842.90     18.31 o 
  -1   4   5        8.92       12.23      4.31 o 
   0   4   5      117.81      119.63      8.97 o 
   1   4   5      537.00      568.90     12.36 o 
   2   4   5       21.19       23.11      6.26 o 
   3   4   5     3305.80     3188.63     44.62 o 
  -2   5   5      846.26      828.11     13.74 o 
  -1   5   5      536.81      573.22     11.66 o 
   0   5   5     2234.34     2170.48     22.23 o 
   1   5   5      641.06      647.82     15.83 o 
   2   5   5      694.49      685.88     24.17 o 
   3   5   5      310.33      303.45     14.01 o 
   4   5   5      186.23      160.57     12.08 o 
  -2   6   5       20.86       29.83      6.54 o 
  -1   6   5      640.38      619.36     19.66 o 
   0   6   5        2.61       -3.74      6.25 o 
   1   6   5      349.00      334.21     18.03 o 
   2   6   5       30.13       58.28      9.89 o 
   3   6   5      271.38      247.44     14.11 o 
   4   6   5      101.73       98.92     11.87 o 
   5   6   5      825.75      855.26     25.47 o 
  -3   7   5     3306.06     3145.53     46.17 o 
  -2   7   5      694.14      664.47     16.81 o 
  -1   7   5      349.17      336.87     13.08 o 
   0   7   5       34.56       34.61      8.17 o 
   1   7   5        8.73       13.18      8.83 o 
   2   7   5     1230.66     1177.27     28.46 o 
   3   7   5      204.01      222.14     14.57 o 
   4   7   5      205.56      205.62     14.98 o 
   5   7   5        5.10       10.84     11.21 o 
  -3   8   5      310.24      262.32     16.80 o 
  -2   8   5       30.34       33.20      9.54 o 
  -1   8   5        8.84       10.70      8.43 o 
   0   8   5        0.72       -8.43      8.43 o 
   1   8   5      450.48      467.57     19.69 o 
   2   8   5       43.77       32.39     12.81 o 
   3   8   5        8.70        2.03     10.29 o 
   4   8   5       35.89       41.26     12.41 o 
  -4   9   5      186.18      146.43     16.34 o 
  -3   9   5      270.80      282.92     26.73 o 
  -2   9   5     1231.43     1200.11     27.09 o 
  -1   9   5      451.07      456.34     20.53 o 
   0   9   5      503.30      499.95     20.60 o 
   1   9   5       16.20        3.81     10.66 o 
   2   9   5       96.88       84.68     12.79 o 
  -4  10   5      101.72      118.94     16.89 o 
  -3  10   5      203.77      237.76     23.98 o 
  -2  10   5       43.72       47.79     13.70 o 
  -1  10   5       16.07        6.44     13.19 o 
   0  10   5      152.31      169.03     16.65 o 
   1  10   5       77.09       77.64     16.35 o 
  -5  11   5      825.78      842.37     66.71 o 
  -4  11   5      205.09      201.45     20.41 o 
  -3  11   5        8.67        9.99     14.54 o 
  -2  11   5       97.02       70.80     17.91 o 
  -1  11   5       76.81       92.19     19.76 o 
  -5  12   5        5.05       42.35     16.44 o 
  -4  12   5       35.93       37.34     24.61 o 
   0   0   6    13956.94    14629.52    180.88 o 
   0   1   6       66.56       84.55      4.15 o 
   1   1   6     3767.28     3554.78     42.63 o 
  -1   2   6     3770.62     3638.59     32.87 o 
   0   2   6     2516.83     2473.47     26.09 o 
   1   2   6      599.03      586.64     10.74 o 
   2   2   6      328.38      320.12     15.71 o 
  -1   3   6      598.92      589.80     10.61 o 
   0   3   6     8183.10     8100.81     70.34 o 
   1   3   6      837.74      827.97     18.89 o 
   2   3   6      283.67      279.56     12.45 o 
   3   3   6      265.98      261.18     14.63 o 
  -2   4   6      328.58      323.17     12.56 o 
  -1   4   6      838.55      837.32     21.90 o 
   0   4   6      143.12      150.27      9.14 o 
   1   4   6     3279.65     3303.43     30.43 o 
   2   4   6      411.86      388.25     11.24 o 
   3   4   6      810.01      782.26     17.26 o 
   4   4   6      394.28      395.58     22.47 o 
  -2   5   6      283.68      309.08      9.08 o 
  -1   5   6     3278.53     3360.88     32.16 o 
   0   5   6     1712.74     1680.34     21.31 o 
   1   5   6      725.66      755.52     15.85 o 
   2   5   6     1487.40     1502.38     26.02 o 
   3   5   6      169.11      154.31     11.52 o 
   4   5   6      155.33      133.66     11.98 o 
   5   5   6      571.50      554.77     28.86 o 
  -3   6   6      269.37      261.32     16.36 o 
  -2   6   6      410.80      401.42     12.04 o 
  -1   6   6      727.18      730.45     14.25 o 
   0   6   6        1.55        5.75      6.82 o 
   1   6   6       70.05       72.92      8.86 o 
   2   6   6      491.98      459.57     16.85 o 
   3   6   6     1418.85     1418.86     32.48 o 
   4   6   6      256.37      250.89     17.31 o 
   5   6   6      300.44      287.84     16.89 o 
   6   6   6       34.18       28.27     17.18 o 
  -3   7   6      809.79      789.95     26.61 o 
  -2   7   6     1485.47     1470.47     34.12 o 
  -1   7   6       69.40       72.13      8.70 o 
   0   7   6       32.52       39.53      8.61 o 
   1   7   6     1236.61     1262.37     29.50 o 
   2   7   6      823.66      824.28     23.50 o 
   3   7   6      157.17      161.42     13.84 o 
   4   7   6     1375.68     1332.70     52.88 o 
   5   7   6      142.50      122.61     25.82 o 
  -4   8   6      394.06      320.35     30.54 o 
  -3   8   6      169.42      162.41     14.74 o 
  -2   8   6      492.54      455.82     21.74 o 
  -1   8   6     1236.64     1255.00     27.56 o 
   0   8   6        5.66       -0.19      8.92 o 
   1   8   6      410.80      413.12     20.44 o 
   2   8   6       59.35       43.79     12.30 o 
   3   8   6        3.52       -4.95     10.45 o 
  -4   9   6      155.35      158.99     18.29 o 
  -3   9   6     1417.11     1421.79     33.96 o 
  -2   9   6      822.53      822.25     34.73 o 
  -1   9   6      409.67      413.60     23.44 o 
   0   9   6      871.82      871.67     42.81 o 
   1   9   6       12.50        5.13     12.34 o 
   2   9   6      323.50      304.46     17.93 o 
  -5  10   6      573.68      585.16     41.07 o 
  -4  10   6      256.80      254.42     22.67 o 
  -3  10   6      157.81      136.07     16.48 o 
  -2  10   6       58.54       48.23     14.72 o 
  -1  10   6       12.86        6.71     13.30 o 
   0  10   6       62.02       77.15     16.59 o 
  -5  11   6      300.53      314.78     24.97 o 
  -4  11   6     1376.01     1466.66    111.79 o 
  -3  11   6        3.41        5.30     15.39 o 
  -2  11   6      323.53      323.34     23.82 o 
  -6  12   6       35.19       -4.64     21.77 o 
  -5  12   6      142.95      199.26     32.16 o 
   0   1   7      863.04      881.49     15.62 o 
   0   2   7     4373.58     4533.12     44.24 o 
   1   2   7      541.41      552.68      9.06 o 
  -1   3   7      541.32      531.98      9.53 o 
   0   3   7       54.24       48.80      5.26 o 
   1   3   7        7.51       11.56      5.44 o 
   2   3   7     1153.36     1133.28     18.63 o 
  -1   4   7        7.54        3.33      4.81 o 
   0   4   7     7384.55     7538.48     88.61 o 
   1   4   7      419.12      409.22     13.38 o 
   2   4   7     3127.66     3051.43     33.30 o 
   3   4   7        4.16       -1.13      7.52 o 
  -2   5   7     1153.27     1139.47     23.01 o 
  -1   5   7      418.52      430.43     11.77 o 
   0   5   7       12.71        8.46      5.78 o 
   1   5   7       35.83       32.59      6.52 o 
   2   5   7      642.53      651.54     23.15 o 
   3   5   7      392.14      361.91     20.82 o 
   4   5   7      761.49      774.03     22.94 o 
  -2   6   7     3128.97     3155.74     31.58 o 
  -1   6   7       35.93       31.89      6.74 o 
   0   6   7      142.27      157.01      9.52 o 
   1   6   7     1477.06     1450.18     23.08 o 
   2   6   7     1366.64     1356.95     25.50 o 
   3   6   7      609.97      595.12     20.67 o 
   4   6   7      256.80      251.04     16.11 o 
   5   6   7        0.90       -9.42     10.14 o 
  -3   7   7        4.55        3.12      7.52 o 
  -2   7   7      643.76      631.71     23.40 o 
  -1   7   7     1477.22     1439.74     25.27 o 
   0   7   7       54.35       47.23      9.77 o 
   1   7   7        5.75        3.63      8.56 o 
   2   7   7      272.47      258.32     16.43 o 
   3   7   7      825.09      880.59     27.27 o 
   4   7   7      125.40      133.95     14.06 o 
  -3   8   7      392.53      374.53     18.21 o 
  -2   8   7     1365.71     1384.36     29.27 o 
  -1   8   7        5.77        6.67     10.15 o 
   0   8   7     1481.59     1443.00     31.92 o 
   1   8   7       67.40       69.49     12.29 o 
   2   8   7       74.87       61.28     12.09 o 
   3   8   7      237.01      252.12     16.95 o 
  -4   9   7      761.48      745.52     32.06 o 
  -3   9   7      609.29      608.86     26.51 o 
  -2   9   7      272.77      282.61     20.51 o 
  -1   9   7       67.27       60.43     14.68 o 
   0   9   7      445.30      446.94     25.12 o 
   1   9   7      488.12      487.84     22.30 o 
   2   9   7      242.73      189.02     30.72 o 
  -4  10   7      256.98      250.60     22.40 o 
  -3  10   7      825.62      866.34     33.87 o 
  -2  10   7       75.00       69.37     18.72 o 
  -1  10   7      487.58      464.27     26.87 o 
   0  10   7      340.17      345.57     24.58 o 
  -5  11   7        1.08       -3.64     14.56 o 
  -4  11   7      125.24      100.23     19.15 o 
  -3  11   7      236.87      256.22     24.67 o 
  -2  11   7      243.03      246.88     49.94 o 
   0   0   8    12089.24    12056.28    157.69 o 
   0   1   8     2681.77     2660.67     23.94 o 
   1   1   8      341.44      307.35     10.70 o 
  -1   2   8      340.92      316.71     10.79 o 
   0   2   8      173.24      189.51      6.21 o 
   1   2   8      125.86      126.44      6.34 o 
   2   2   8     8923.57     8807.43    134.27 o 
  -1   3   8      125.48      128.45      6.87 o 
   0   3   8      332.40      348.66      9.42 o 
   1   3   8      514.42      491.69     13.69 o 
   2   3   8     1404.46     1366.91     21.79 o 
   3   3   8      601.18      616.61     38.42 o 
  -2   4   8     8922.68     8928.01    176.18 o 
  -1   4   8      511.95      495.75     15.85 o 
   0   4   8      521.96      498.98     12.63 o 
   1   4   8      407.74      407.73     11.71 o 
   2   4   8      437.27      445.74     13.62 o 
   3   4   8      312.27      320.87     12.78 o 
   4   4   8     2307.40     2272.75     46.50 o 
  -2   5   8     1403.56     1375.40     27.87 o 
  -1   5   8      408.34      412.34     11.71 o 
   0   5   8       46.53       53.01      6.72 o 
   1   5   8       27.52       39.59      6.74 o 
   2   5   8       74.88       88.63      8.27 o 
   3   5   8      263.79      258.01     14.23 o 
   4   5   8      788.16      780.96     23.32 o 
   5   5   8      592.02      581.29     30.68 o 
  -3   6   8      600.21      576.89     24.39 o 
  -2   6   8      437.05      454.72     14.27 o 
  -1   6   8       27.20       38.85      7.83 o 
   0   6   8     3670.55     3647.92     36.54 o 
   1   6   8       93.82      103.08      9.73 o 
   2   6   8       26.20       32.77      9.59 o 
   3   6   8      125.90      118.06     15.47 o 
   4   6   8       41.51       32.66     10.98 o 
   5   6   8       89.36       70.12     15.34 o 
  -3   7   8      312.96      315.53     14.30 o 
  -2   7   8       75.32       78.69     10.59 o 
  -1   7   8       95.26      111.74     11.61 o 
   0   7   8     1405.42     1378.41     41.20 o 
   1   7   8      496.76      479.45     19.84 o 
   2   7   8      104.61       88.53     11.96 o 
   3   7   8      145.22      157.71     14.08 o 
   4   7   8       58.89       39.70     11.63 o 
  -4   8   8     2306.88     2345.17     47.09 o 
  -3   8   8      262.88      273.26     17.16 o 
  -2   8   8       27.03       42.78     15.19 o 
  -1   8   8      496.35      510.46     21.98 o 
   0   8   8        3.21        9.81     12.28 o 
   1   8   8        6.66        2.72     11.27 o 
   2   8   8     1099.61     1024.49     51.96 o 
  -4   9   8      787.88      722.54     30.25 o 
  -3   9   8      126.44      124.93     16.40 o 
  -2   9   8      105.05      108.65     17.07 o 
  -1   9   8        7.56      -12.21     12.21 o 
   0   9   8       95.00       67.94     15.93 o 
   1   9   8      438.22      488.72     25.28 o 
  -5  10   8      589.72      695.07     81.18 o 
  -4  10   8       40.67       20.27     21.14 o 
  -3  10   8      145.22      130.91     20.22 o 
  -2  10   8     1100.21     1023.98     37.17 o 
  -1  10   8      438.50      406.17     26.02 o 
  -5  11   8       88.77      102.42     19.20 o 
  -4  11   8       58.99       55.24     18.21 o 
   0   1   9      541.06      569.87     10.19 o 
   0   2   9      239.04      233.75      8.45 o 
   1   2   9     1922.90     1905.33     19.86 o 
  -1   3   9     1923.27     1920.65     33.01 o 
   0   3   9      761.75      771.44     13.05 o 
   1   3   9     1331.41     1303.93     23.92 o 
   2   3   9      347.81      321.95     11.73 o 
  -1   4   9     1331.56     1318.97     20.76 o 
   0   4   9      114.97      124.47      8.86 o 
   1   4   9       31.79       36.75      6.91 o 
   2   4   9      105.88       95.80      8.61 o 
   3   4   9      922.13      934.19     24.28 o 
  -2   5   9      347.95      344.96     13.84 o 
  -1   5   9       31.85       25.74      6.81 o 
   0   5   9     2579.48     2587.70     39.47 o 
   1   5   9      791.45      794.53     16.88 o 
   2   5   9      303.93      308.64     12.38 o 
   3   5   9       74.83       85.47     12.15 o 
   4   5   9       80.35       86.41     12.02 o 
  -2   6   9      105.99      111.21      9.46 o 
  -1   6   9      791.39      769.88     19.03 o 
   0   6   9       46.35       39.70      8.36 o 
   1   6   9      141.12      160.32     10.62 o 
   2   6   9        2.70       -4.46      9.52 o 
   3   6   9      143.71      134.47     13.25 o 
   4   6   9       42.44       32.18     11.12 o 
  -3   7   9      922.54      934.01     22.66 o 
  -2   7   9      303.30      269.54     15.40 o 
  -1   7   9      140.98      112.75     12.20 o 
   0   7   9      405.63      395.83     18.52 o 
   1   7   9      145.89      122.55     15.03 o 
   2   7   9     1600.31     1562.13     34.11 o 
   3   7   9      129.45      152.62     15.07 o 
  -3   8   9       74.72       59.84     11.54 o 
  -2   8   9        2.75        9.18     13.48 o 
  -1   8   9      146.04      137.91     14.89 o 
   0   8   9        1.43        1.95     11.42 o 
   1   8   9      553.30      518.84     25.24 o 
   2   8   9        0.07       18.28     13.03 o 
  -4   9   9       80.31       84.31     15.26 o 
  -3   9   9      143.68      143.70     15.30 o 
  -2   9   9     1600.02     1619.14     42.47 o 
  -1   9   9      553.46      525.66     41.61 o 
   0   9   9      336.70      348.84     22.31 o 
  -4  10   9       42.50       29.51     18.92 o 
  -3  10   9      129.25      107.17     17.47 o 
  -2  10   9        0.06        5.33     13.61 o 
   0   0  10      334.23      379.40     22.92 o 
   0   1  10      586.55      581.11     10.94 o 
   1   1  10     1970.47     1949.37     35.87 o 
  -1   2  10     1970.62     1972.48     29.01 o 
   0   2  10      832.38      866.69     14.33 o 
   1   2  10      162.85      189.42      8.36 o 
   2   2  10      556.85      601.38     23.45 o 
  -1   3  10      161.84      177.73      9.38 o 
   0   3  10     1375.90     1362.99     19.71 o 
   1   3  10       58.68       64.22      7.44 o 
   2   3  10        1.73       -4.13      6.35 o 
   3   3  10     1206.86     1190.77     28.92 o 
  -2   4  10      556.87      569.79     23.33 o 
  -1   4  10       58.83       56.19      7.95 o 
   0   4  10      129.32      131.10      8.14 o 
   1   4  10     1081.13     1076.36     19.58 o 
   2   4  10      840.58      844.85     18.65 o 
   3   4  10     1508.40     1523.52     24.30 o 
   4   4  10       25.38       19.58     14.39 o 
  -2   5  10        1.44        5.55      6.71 o 
  -1   5  10     1080.00     1088.71     25.41 o 
   0   5  10      522.27      503.66     16.31 o 
   1   5  10      394.21      394.51     14.04 o 
   2   5  10     1129.50     1191.16     21.94 o 
   3   5  10      234.03      245.11     15.14 o 
   4   5  10      125.82      130.56     13.41 o 
   5   5  10       58.85       46.25     17.00 o 
  -3   6  10     1207.63     1202.49     52.52 o 
  -2   6  10      840.69      852.25     18.86 o 
  -1   6  10      395.21      385.45     15.00 o 
   0   6  10      235.78      217.04     12.65 o 
   1   6  10       43.74       36.97     13.49 o 
   2   6  10      207.14      210.29     15.44 o 
   3   6  10      365.85      343.39     19.23 o 
   4   6  10       58.67       59.93     13.51 o 
  -3   7  10     1507.84     1464.33     33.25 o 
  -2   7  10     1129.87     1070.19     28.17 o 
  -1   7  10       43.80       35.11      9.93 o 
   0   7  10      223.46      213.78     14.50 o 
   1   7  10      235.97      211.14     17.38 o 
   2   7  10      457.43      504.90     29.97 o 
   3   7  10       85.49       34.00     23.32 o 
  -4   8  10       25.25       17.24     14.05 o 
  -3   8  10      234.86      201.04     15.50 o 
  -2   8  10      208.09      205.46     15.41 o 
  -1   8  10      237.50      214.39     19.87 o 
   0   8  10       80.86       95.98     14.97 o 
   1   8  10      468.66      442.10     24.48 o 
  -4   9  10      125.70      178.24     17.08 o 
  -3   9  10      365.36      356.65     21.10 o 
  -2   9  10      458.22      423.92     25.20 o 
  -1   9  10      468.82      458.54     35.57 o 
  -5  10  10       58.66        2.45     22.17 o 
  -4  10  10       58.22       77.10     18.17 o 
  -3  10  10       86.39       60.56     25.80 o 
   0   1  11       73.72       75.46      6.77 o 
   0   2  11     3456.41     3496.38     34.65 o 
   1   2  11       89.24       93.13      8.04 o 
  -1   3  11       89.19       92.85      9.07 o 
   0   3  11      226.57      252.67     10.92 o 
   1   3  11      908.47      889.16     18.67 o 
   2   3  11       35.81       46.69      7.77 o 
  -1   4  11      908.60      891.06     18.66 o 
   0   4  11      710.04      714.88     18.95 o 
   1   4  11      144.17      130.64      9.62 o 
   2   4  11      810.83      769.83     19.95 o 
   3   4  11      259.33      248.73     13.75 o 
  -2   5  11       35.97       22.41      8.02 o 
  -1   5  11      144.23      144.70     10.06 o 
   0   5  11       43.45       54.04      9.07 o 
   1   5  11      109.47      130.84     12.88 o 
   2   5  11      300.99      322.94     14.14 o 
   3   5  11      118.10      108.33     13.10 o 
   4   5  11       48.05       25.96     11.96 o 
  -2   6  11      809.87      777.38     21.81 o 
  -1   6  11      109.57      133.44     12.25 o 
   0   6  11       37.45       49.26     10.46 o 
   1   6  11       13.10       -2.20      9.69 o 
   2   6  11      621.62      600.55     28.07 o 
   3   6  11       54.10       50.29     16.26 o 
  -3   7  11      259.25      265.86     14.26 o 
  -2   7  11      300.39      298.52     16.14 o 
  -1   7  11       12.88        8.32      9.65 o 
   0   7  11     1034.66     1026.46     32.67 o 
   1   7  11       24.57       10.48     12.40 o 
   2   7  11       15.08       10.81     13.21 o 
  -3   8  11      117.76      139.75     16.47 o 
  -2   8  11      622.15      647.91     22.79 o 
  -1   8  11       24.65       26.41     11.92 o 
   0   8  11      298.34      272.20     20.18 o 
  -4   9  11       48.22       36.44     17.41 o 
  -3   9  11       53.89       50.84     13.44 o 
  -2   9  11       15.37        4.74     11.85 o 
   0   0  12     2677.74     2656.49     81.91 o 
   0   1  12      490.50      524.29     13.77 o 
   1   1  12       60.10       48.93     13.05 o 
  -1   2  12       59.83       75.57     17.87 o 
   0   2  12      122.06      130.15      9.08 o 
   1   2  12      522.58      531.89     15.76 o 
   2   2  12     1877.44     1814.56     42.06 o 
  -1   3  12      523.33      508.57     15.57 o 
   0   3  12       70.07       76.87      9.67 o 
   1   3  12      659.69      652.65     17.85 o 
   2   3  12     1227.08     1245.45     22.62 o 
   3   3  12       16.76       18.92     13.58 o 
  -2   4  12     1877.41     1859.04     54.05 o 
  -1   4  12      659.71      672.18     18.34 o 
   0   4  12      456.00      461.30     17.56 o 
   1   4  12       35.62       33.50     10.32 o 
   2   4  12       48.87       48.97      9.87 o 
   3   4  12        4.46        1.50      8.78 o 
   4   4  12      714.53      703.33     32.89 o 
  -2   5  12     1228.12     1271.06     28.73 o 
  -1   5  12       36.05       37.62      8.35 o 
   0   5  12       66.96       65.74     10.02 o 
   1   5  12      165.78      178.22     12.79 o 
   2   5  12       54.75       40.15     10.23 o 
   3   5  12      181.78      184.93     15.93 o 
  -3   6  12       15.93       -4.60     12.45 o 
  -2   6  12       49.06       54.16      9.86 o 
  -1   6  12      164.82      149.66     13.15 o 
   0   6  12     1029.45     1009.75     28.38 o 
   1   6  12      977.46      994.40     28.78 o 
   2   6  12      115.02       85.79     14.96 o 
  -3   7  12        4.48       -8.94      9.39 o 
  -2   7  12       54.84       54.15     11.26 o 
  -1   7  12      978.04      972.31     30.47 o 
   0   7  12     1358.62     1352.24     31.22 o 
   1   7  12       14.89       13.25     16.06 o 
  -4   8  12      714.71      732.32     54.54 o 
  -3   8  12      181.35      203.89     16.44 o 
  -2   8  12      114.36      115.12     13.79 o 
  -1   8  12       14.04       15.58     11.75 o 
   0   1  13      228.47      246.61     16.63 o 
   0   2  13      106.47      109.19     11.98 o 
   1   2  13      638.21      678.06     21.37 o 
  -1   3  13      638.27      683.50     19.89 o 
   0   3  13      138.82      127.20     11.43 o 
   1   3  13      629.53      641.03     21.71 o 
   2   3  13       90.98       95.99     12.27 o 
  -1   4  13      629.48      651.90     27.95 o 
   0   4  13      215.94      217.61     13.03 o 
   1   4  13       58.11       61.17     10.16 o 
   2   4  13      114.92      110.35     12.70 o 
   3   4  13      458.11      459.92     19.50 o 
  -2   5  13       90.97       96.29     10.72 o 
  -1   5  13       57.98       38.48     10.15 o 
   0   5  13     1093.17     1080.88     29.25 o 
   1   5  13      410.39      434.24     17.73 o 
   2   5  13      211.91      193.79     14.15 o 
  -2   6  13      115.00      114.15     13.53 o 
  -1   6  13      410.35      395.34     18.65 o 
   0   6  13        1.67        8.98     10.51 o 
   1   6  13       14.27       -3.45     10.42 o 
  -3   7  13      458.40      472.25     22.47 o 
  -2   7  13      211.99      225.78     19.51 o 
  -1   7  13       14.20       24.09     11.33 o 
   0   1  14       12.57       11.07     13.40 o 
   1   1  14      106.17      109.28     22.65 o 
  -1   2  14      106.61      116.58     21.28 o 
   0   2  14      745.85      784.70     27.29 o 
   1   2  14     1217.14     1199.66     28.50 o 
   2   2  14     1197.49     1167.85     72.30 o 
  -1   3  14     1217.42     1293.78     27.15 o 
   0   3  14      150.21      144.54     13.30 o 
   1   3  14      272.65      275.64     16.33 o 
   2   3  14       11.85       12.61     10.60 o 
   3   3  14        2.49      -17.64     17.64 o 
  -2   4  14     1197.43     1184.69     36.25 o 
  -1   4  14      273.50      285.63     15.64 o 
   0   4  14     1755.74     1780.83     30.87 o 
   1   4  14       48.05       52.29     11.39 o 
   2   4  14      195.04      192.83     14.78 o 
  -2   5  14       11.99       -8.87      9.75 o 
  -1   5  14       47.55       31.82     10.71 o 
   0   5  14      994.50      999.48     30.20 o 
   1   5  14      516.50      516.36     21.06 o 
  -3   6  14        3.17       17.21     18.71 o 
  -2   6  14      195.53      221.90     16.52 o 
  -1   6  14      516.60      504.69     22.81 o 
   0   1  15       96.99       73.94     29.62 o 
   0   2  15     1021.90     1135.76     62.49 o 
   1   2  15       30.16       53.46     15.74 o 
  -1   3  15       30.20       20.21     13.76 o 
   0   3  15        1.57       -1.39     10.17 o 
   1   3  15        0.37       28.66     12.28 o 
   2   3  15      173.84      198.69     17.79 o 
  -1   4  15        0.37       -1.37     10.65 o 
   0   4  15     1495.86     1499.97     39.41 o 
  -2   5  15      173.79      176.37     19.42 o 
   1   1  16       62.09       67.17     34.98 o 
  -1   2  16       61.94       43.15     31.95 o 
   0   2  16       57.41       54.78     16.46 o 
                                                 
